# Supplementary material for: Influence of topography on the asymmetry of rill cross-sections in the Yuanmou dry-hot valley
Source: Sci Rep. 2022 Aug 17;12:13961. doi: 10.1038/s41598-022-18198-5 (PMC9385726; doi:10.1038/s41598-022-18198-5)
Supplement: Supplementary file 1 — Supplementary Information. [file 41598_2022_18198_MOESM1_ESM.xlsx]

## Sheet: Sheet1
rill	RCA	left-side slope (°)	right-side slope (°)	slope difference on both sides (°)	rill length (cm)	rill slope length (cm)	rill head catchment area (cm2)	catchment area on the left side of the section (cm2)	catchment area on the right side of the section (cm2)	rill bending coefficient (°)	location of section angle of turning of rill (°)	right width (cm)	left width (cm)	area of right side (cm2)	area of left side (cm2)
R1	R1-1	5	9	4	1180	1740	20.01	1.12	1.47	1.1412		375.639	198.091	49032.6	12608.8
	R1-2	5	1	4	1180	1740	20.01	1.12	1.47	1.1412		465.81	205.596	65682.5	28458.5
	R1-3	8	2	6	1180	1740	20.01	1.12	1.47	1.1412		284.099	335.32	52585	54038.1
	R1-4	4	10	6	1180	1740	20.01	1.12	1.47	1.1412		294.551	302.313	38252.4	41851.2
	R1-5	4	14	10	1180	1740	20.01	1.12	1.47	1.1412		400.163	159.847	48006	13167.9
	R1-6	7	9	2	1180	1740	20.01	1.12	1.47	1.1412		457.773	205.85	124609	57279.5
	R1-7	13	6	7	1180	1740	20.01	1.12	1.47	1.1412		50.8173	461.427	14648.1	106139
R2	R2-1	14	7	7	942	1280	9.63	4.12	0.78	1.1082		446.832	266.445	123861	60449.6
	R2-2	15	9	6	942	1280	9.63	4.12	0.78	1.1082		357.154	373.188	80664	60096.9
R3	R3-1	8	7	1	651	1280	5.6	0.72	1.8	1.0534		273.404	83.017	17989.6	4462.75
	R3-2	8	8	0	651	1280	5.6	0.72	1.8	1.0534		323.42	69.2594	24603.3	5134.99
	R3-3	7	13	6	651	1280	5.6	0.72	1.8	1.0534		180.994	168.852	8584.75	6417.04
R4	R4-1	9	9	0	366	1280	1.1	0.14	0.1	1.0765		184.387	119.516	7087.48	4607.29
	R4-2	6	7	1	366	1280	1.1	0.14	0.1	1.0765		205.87	88.23	16239.2	5483.83
	R4-3	6	10	4	366	1280	1.1	0.14	0.1	1.0765		186.99	159.97	8451.95	9959.57
R5	R5-1	2	3	1	1450	1420	21.42	1.75	3.09	1.25		220.54	358.73	17158.1	15727.3
	R5-2	1	2	1	1450	1420	21.42	1.75	3.09	1.25		103.93	462.52	10455	74786.5
	R5-3	3	5	2	1450	1420	21.42	1.75	3.09	1.25		463.03	126.8	72295.5	33651.1
	R5-4	9	14	5	1450	1420	21.42	1.75	3.09	1.25		367.3	170.36	52716.8	24387.5
	R5-5	5	9	4	1450	1420	21.42	1.75	3.09	1.25		398.19	190.99	64118.3	37008.8
	R5-6	6	10	4	1450	1420	21.42	1.75	3.09	1.25		309.66	277.56	36428.1	43921.2
	R5-7	10	21	11	1450	1420	21.42	1.75	3.09	1.25		226.63	343.71	25010.3	37779.9
	R5-8	10	15	5	1450	1420	21.42	1.75	3.09	1.25		248.48	106.03	28650.7	12531.7
	R5-9	9	18	9	1450	1420	21.42	1.75	3.09	1.25		265.23	274.21	31302.4	39389.8
R6	R6-1	3	7	4	688	1740	4.11	1.99	2.36	1.1279		237	150.24	5654.02	6141.43
	R6-2	9	6	3	688	1740	4.11	1.99	2.36	1.1279		196.01	163.44	10040.5	9374.89
	R6-3	6	6	0	688	1740	4.11	1.99	2.36	1.1279		241.9	95.9	10528.8	1283.96
R7	R7-1	6	8	2	950	1740	4.08	0.87	0.92	1.0532		108.63	127.98	1790.77	3951.67
	R7-2	10	10	0	950	1740	4.08	0.87	0.92	1.0532		136.48	116.4	5256.48	9734.72
	R7-3	6	3	3	950	1740	4.08	0.87	0.92	1.0532		74.45	294.92	5452.73	23815.9
	R7-4	13	12	1	950	1740	4.08	0.87	0.92	1.0532		225.07	145.53	12149.4	17429.4
R8	R8-1	15	13	2	332	411	0.5	0.12	0.1	1.2117		119.05	158	7758.8	11387.2
	R8-2	9	19	10	332	411	0.5	0.12	0.1	1.2117		135.06	69.95	4889.06	3331.76
	R8-3	10	7	3	332	411	0.5	0.12	0.1	1.2117		99.22	107.27	8305.84	11729.7
R9	R9-1	28	33	5	472	620	2	0.1	0.1	1.0239		176.74	135.58	10875.5	10543.8
	R9-2	40	34	6	472	620	2	0.1	0.1	1.0239		141.77	185.45	16463	26164.1
	R9-3	40	26	14	472	620	2	0.1	0.1	1.0239		99.32	249.27	13054.1	37026
	R9-4	38	32	6	472	620	2	0.1	0.1	1.0239		149.46	145.53	23154.6	22338.6
	R9-5	37	38	1	472	620	2	0.1	0.1	1.0239		177.27	185.96	20655.6	23585.8
R10	R10-1	32	27	5	470	620	2.5	0.16	0.13	1.0262		165.95	113.14	10889.4	7319.68
	R10-2	29	36	7	470	620	2.5	0.16	0.13	1.0262		253.44	169.38	43729	15212.1
	R10-3	28	37	9	470	620	2.5	0.16	0.13	1.0262		185.28	339.25	33782.4	88510.2
	R10-4	26	24	2	470	620	2.5	0.16	0.13	1.0262		359.02	198.55	42911.3	25438.3
	R10-5	37	35	2	470	620	2.5	0.16	0.13	1.0262		108.08	405.23	12194.6	56100.5
R11	R11-1	28	28	0	192	380	1.52	0.3	0.3	1.2		49.81	48.82	754.9	1097.44
	R11-2	30	26	4	192	380	1.52	0.3	0.3	1.2		60.45	50.1	843.43	999.1
	R11-3	19	24	5	192	380	1.52	0.3	0.3	1.2		114.06	64.35	5545.06	4463.13
R12	R12-1	17	20	3	272	376	0.84	0.22	0.2	1.1148		40.4	74.41	303.85	616.86
	R12-2	26	16	10	272	376	0.84	0.22	0.2	1.1148		43.22	21.9	338.97	184.33
	R12-3	20	22	2	272	376	0.84	0.22	0.2	1.1148		38.92	36.1	418.33	314.87
R13	R13-1	9	7	2	747	841	5.65	1.06	0.98	1.0953		104.23	326.32	18945.4	82424.9
	R13-2	12	7	5	747	841	5.65	1.06	0.98	1.0953		328.39	150.1	52991.5	14642.9
	R13-3	5	3	2	747	841	5.65	1.06	0.98	1.0953		240.47	178.45	43623.1	15082
	R13-4	12	8	4	747	841	5.65	1.06	0.98	1.0953		185.92	276.84	27033.4	31204.3
	R13-5	12	2	10	747	841	5.65	1.06	0.98	1.0953		248.33	254.96	38022.9	29201.6
	R13-6	9	9	0	747	841	5.65	1.06	0.98	1.0953		248.33	254.96	38023.6	29200.7
	R13-7	5	14	9	747	841	5.65	1.06	0.98	1.0953		143.82	289.86	8235.17	33851.8
R14	R14-1	18	16	2	344	446	3.16	1.12	1.15	1.1429		174.44	81.08	8660.27	4005.92
	R14-2	17	20	3	344	446	3.16	1.12	1.15	1.1429		177.06	149.08	13966.4	11480.6
	R14-3	10	25	15	344	446	3.16	1.12	1.15	1.1429		146.57	95.59	13258.9	7248.42
	R14-4	21	12	9	344	446	3.16	1.12	1.15	1.1429		71.77	246.76	3929.5	38906.3
R15	R15-1	10	9	1	263	462	1.69			1.0958		51.92	111.55	2094.11	4613.51
	R15-2	11	12	1	263	462	1.69			1.0958		145.38	146.62	8794.2	6317.2
	R15-3	10	14	4	263	462	1.69			1.0958		207.08	145.44	13720	7687.96
	R15-4	11	11	0	263	462	1.69			1.0958		93.15	221.73	6996.81	10196
R16	R16-1	11	6	5	256	484	4.1			1.1907		95.72	92.72	2774.44	1479.84
	R16-2	10	12	2	256	484	4.1			1.1907		148.91	71.19	10625.7	2322.14
	R16-3	27	5	22	256	484	4.1			1.1907		126.83	207.62	11612.4	20757.3
	R16-4	9	11	2	256	484	4.1			1.1907		176.08	129.33	9476.32	3688.37
R17	R17-1	10	14	4	218	420	2.8			1.0634		130.84	129.96	5774.91	5297.63
	R17-2	11	6	5	218	420	2.8			1.0634		122.57	190.96	15338.6	25414.6
	R17-3	16	20	4	218	420	2.8			1.0634		114.51	80.41	6969.77	5850.04
R18	R18-1	10	11	1	281	533	4.53			1.0849		139.3	136.85	9482.24	7029.39
	R18-2	17	19	2	281	533	4.53			1.0849		240.78	111.58	20694.9	9687.75
	R18-3	9	4	5	281	533	4.53			1.0849		107.62	116.93	3552.68	6585.03
R19	R19-1	8	10	2	688	862	5.98			1.349		37.83	71.68	798.84	2633.18
	R19-2	11	6	5	688	862	5.98			1.349		98.61	117.65	4223.28	3810.44
	R19-3	7	5	2	688	862	5.98			1.349		134.12	80.41	25671.5	12458.5
	R19-4	33	31	2	688	862	5.98			1.349		95.5	208.08	8416.1	30544.6
	R19-5	17	20	3	688	862	5.98			1.349		134.98	155.55	10208.6	10946
	R19-6	30	24	6	688	862	5.98			1.349		132.1	94.95	13470.1	6529.33
	R19-7	30	31	1	688	862	5.98			1.349		137.47	84.52	6408.17	3321.9
R20	R20-1	9	11	2	214	380	2.76			1.0647		161.95	91.04	5986.02	4140.27
	R20-2	11	8	3	214	380	2.76			1.0647		180.15	88.08	10159.2	6890.02
	R20-3	30	28	2	214	380	2.76			1.0647		99.8	159.83	5254.93	8320.42
R21	R21-1	20	18	2	382	393	11.8			1.0437		141.96	148.62	15563	14802.5
	R21-2	31	28	3	382	393	11.8			1.0437		126.2	219.46	4615.77	32621.1
	R21-3	31	26	5	382	393	11.8			1.0437		197.72	161.69	23671.4	23658.3
	R21-4	30	22	8	382	393	11.8			1.0437		66.11	192.27	3828.63	13111.2
R22	R22-1	48	30	18	288	344	4.45			1.1428		204.21	108.24	13145.2	4944.85
	R22-2	24	37	13	288	344	4.45			1.1428		106.2	193.54	8773.37	26098.6
	R22-3	35	24	11	288	344	4.45			1.1428		71.33	160.65	6910.86	13774.1
R23	R23-1	23	26	3	216	344	4.23			1.2781		164	32.93	13314.6	1883.27
	R23-2	30	31	1	216	344	4.23			1.2781		201.95	90.73	12292.5	4575.24
	R23-3	32	40	8	216	344	4.23			1.2781		124.23	78.21	5111.82	2425.87
R24	R24-1	6	15	9	1048	1388	8.66			1.0849		189.42	155.07	8397.93	2895.04
	R24-2	9	10	1	1048	1388	8.66			1.0849		109.97	204.73	2243.99	4972.7
	R24-3	9	6	3	1048	1388	8.66			1.0849		64.04	308.65	2763.86	17250.8
	R24-4	4	10	6	1048	1388	8.66			1.0849		81.63	264.26	3715.54	16244.9
	R24-5	5	16	11	1048	1388	8.66			1.0849		174.37	186.71	19290.3	16521.1
	R24-6	8	9	1	1048	1388	8.66			1.0849		92.84	259.49	4014.2	29544.8
	R24-7	8	6	2	1048	1388	8.66			1.0849		146.02	238.87	10145.9	21233.8
	R24-8	16	10	6	1048	1388	8.66			1.0849		223.46	165.26	15912.8	12975.8
R25	R25-1	3	10	7	1066	1235	14.48			1.1292		143.02	58.88	6457.93	3524.81
	R25-2	2	10	8	1066	1235	14.48			1.1292		189.12	71.42	17315.6	6100.27
	R25-3	10	10	0	1066	1235	14.48			1.1292		143.04	154.91	8115.46	7787.7
	R25-4	16	13	3	1066	1235	14.48			1.1292		166.97	135.98	7126.17	6988.23
	R25-5	12	9	3	1066	1235	14.48			1.1292		78.83	184.24	4456.1	14943
	R25-6	19	12	7	1066	1235	14.48			1.1292		91.46	95.87	8602	10804.8
	R25-7	16	12	4	1066	1235	14.48			1.1292		117.71	202.79	10296.6	19404.7
R26	R26-1	7	14	7	768	1235	3.1			1.1147		76.31	145.3	1231.6	2651.15
	R26-2	7	10	3	768	1235	3.1			1.1147		213.65	73.86	8602.98	2800.17
	R26-3	12	20	8	768	1235	3.1			1.1147		110.86	98.41	3908.5	4237.22
	R26-4	15	17	2	768	1235	3.1			1.1147		120.83	60.17	9051.21	5212.37
	R26-5	11	13	2	768	1235	3.1			1.1147		236.47	81.2	10212.8	3389.23
	R26-6	12	15	3	768	1235	3.1			1.1147		231	131.24	13737	7580.76
R27	R27-1	10	12	2	1022	1165	2.6			1.0386		200.02	69.67	5548.09	2135.36
	R27-2	4	8	4	1022	1165	2.6			1.0386		90.51	171.06	3599.76	7344.98
	R27-3	18	11	7	1022	1165	2.6			1.0386		123.86	155.74	10173.6	8752.01
	R27-4	18	9	9	1022	1165	2.6			1.0386		85.19	115.72	5841.17	7735.47
	R27-5	12	14	2	1022	1165	2.6			1.0386		80.39	229.22	4108.54	20185.1
	R27-6	12	15	3	1022	1165	2.6			1.0386		106.44	127.52	5926.55	7157.21
	R27-7	20	23	3	1022	1165	2.6			1.0386		188.58	54.68	6410.6	1195.2
R28	R28-1	2	4	2	968	1246	6.25			1.1002		57.51	90.35	584.97	861.71
	R28-2	8	15	7	968	1246	6.25			1.1002		149.43	83.35	5480.97	3172.9
	R28-3	11	15	4	968	1246	6.25			1.1002		142.85	132.69	9829.1	12686.3
	R28-4	10	18	8	968	1246	6.25			1.1002		291.66	52.3	11379.5	916.19
	R28-5	12	9	3	968	1246	6.25			1.1002		98.5	164.59	5753.9	12545.8
	R28-6	18	18	0	968	1246	6.25			1.1002		180.44	77.85	17928.3	7755.78
	R28-7	22	21	1	968	1246	6.25			1.1002		91.35	223.33	4690.72	11339
	R28-8	20	20	0	968	1246	6.25			1.1002		162.06	130.76	12824.2	10468.1
R29	R29-1	10	11	1	641	1246	1.1			1.0957		55.63	68.14	1056.15	1201.81
	R29-2	17	13	4	641	1246	1.1			1.0957		37.7	156.1	1164.54	5251.83
	R29-3	20	19	1	641	1246	1.1			1.0957		167.64	45.5	12048.7	3694.42
	R29-4	18	10	8	641	1246	1.1			1.0957		159.36	154.5	8882.92	7975.17
R30	R30-1	10	11	1	335	1246	1.38			1.0806		77.6	102.99	662.83	807.58
	R30-2	16	18	2	335	1246	1.38			1.0806		80.02	145.87	2741.48	6036.74
	R30-3	17	16	1	335	1246	1.38			1.0806		98.17	127.88	5075.2	5086.55
R31	R31-1	8	10	2	1026	1289	2.56			1.1686		102.65	65.36	2566.59	1820.91
	R31-2	10	18	8	1026	1289	2.56			1.1686		80.47	151.49	2024.97	5713.79
	R31-3	15	9	6	1026	1289	2.56			1.1686		153.67	91.11	10996.6	5741.65
	R31-4	12	12	0	1026	1289	2.56			1.1686		141.69	117.94	10077.5	9085.49
	R31-5	23	19	4	1026	1289	2.56			1.1686		88.56	144.48	9268.82	11858.8
	R31-6	20	24	4	1026	1289	2.56			1.1686		73.27	204.85	3424.03	18148.1
	R31-7	22	20	2	1026	1289	2.56			1.1686		150.43	160.56	11869.5	9424.58
	R31-8	30	31	1	1026	1289	2.56			1.1686		129.88	95.55	9150.83	4197.14
R32	R32-1	12	10	2	1132	1280	3.11			1.1012		94.59	135.35	2954.15	3968.56
	R32-2	1	7	6	1132	1280	3.11			1.1012		196.89	28.98	7069.15	1040.39
	R32-3	10	13	3	1132	1280	3.11			1.1012		191.86	122.4	12499.5	8081.45
	R32-4	11	21	10	1132	1280	3.11			1.1012		154.62	104.59	13491.8	10033.8
	R32-5	16	26	10	1132	1280	3.11			1.1012		142.78	82.85	10846.1	7246.51
	R32-6	20	21	1	1132	1280	3.11			1.1012		144.66	123.33	7645.93	10032
	R32-7	26	27	1	1132	1280	3.11			1.1012		159.63	154.22	22433.2	17523.4
	R32-8	28	30	2	1132	1280	3.11			1.1012		151.06	141.59	11226.4	12445
R33	R33-1	11	15	4	601	1280	1.78			1.0544		118.2	99.16	3695.51	4579.33
	R33-2	15	17	2	601	1280	1.78			1.0544		127.53	98.64	9619.71	6209.08
	R33-3	23	20	3	601	1280	1.78			1.0544		96.79	154.98	2621.8	12405.5
	R33-4	20	20	0	601	1280	1.78			1.0544		215.14	33.08	12665.7	1293.88
	R33-5	18	20	2	601	1280	1.78			1.0544		205.75	105.65	8724.82	4465.54
R34	R34-1	8	11	3	990	1201	2.21			1.1124		83.53	96.91	1433.56	1927.25
	R34-2	18	15	3	990	1201	2.21			1.1124		69.54	207.64	1669.29	10715.6
	R34-3	14	14	0	990	1201	2.21			1.1124		207.83	69.97	9582.96	747.84
	R34-4	19	21	2	990	1201	2.21			1.1124		148.52	91.17	12591.7	7973.74
	R34-5	20	15	5	990	1201	2.21			1.1124		176.05	131.87	17714.1	11858.9
	R34-6	20	20	0	990	1201	2.21			1.1124		132.6	71.7	14846.2	3104.63
R35	R35-1	9	8	1	776	989	2.75			1.0211		122.23	188.53	2417.99	3589.8
	R35-2	13	17	4	776	989	2.75			1.0211		201.2	55.44	6743.58	1357.95
	R35-3	20	24	4	776	989	2.75			1.0211		142.98	85.47	7227	4757.56
	R35-4	13	15	2	776	989	2.75			1.0211		136.47	93.15	10688.6	6596.67
	R35-5	10	25	15	776	989	2.75			1.0211		196.69	64.08	14345.3	4089.84
	R35-6	20	22	2	776	989	2.75			1.0211		199.75	172.71	16737	10828.5
	R35-7	18	14	4	776	989	2.75			1.0211		214.71	131.96	13450.2	5890.31
R36	R36-1	14	5	9	545	922	4.23	0.66	0.1	1.0342		54.33	160.64	384.35	4778.77
	R36-2	8	10	2	545	922	4.23	0.66	0.1	1.0342		142.89	181.94	4665.65	8379.85
	R36-3	16	18	2	545	922	4.23	0.66	0.1	1.0342		189.87	119.39	9726.56	9721.98
	R36-4	16	16	0	545	922	4.23	0.66	0.1	1.0342		105.53	224.18	7005.51	19505.4
	R36-5	23	23	0	545	922	4.23	0.66	0.1	1.0342		171.48	155.57	8604.25	5499.02
R37	R37-1	10	10	0	581	950	3.5	0.15	0.6	1.0564		155.6	72.57	3118.5	1243.88
	R37-2	7	7	0	581	950	3.5	0.15	0.6	1.0564		236.62	58.73	10049.2	1975.59
	R37-3	15	16	1	581	950	3.5	0.15	0.6	1.0564		72.33	170.97	6706.45	18763.7
	R37-4	15	20	5	581	950	3.5	0.15	0.6	1.0564		158.29	190.3	13246.7	12538.8
	R37-5	23	15	8	581	950	3.5	0.15	0.6	1.0564		91.89	190.5	4268.26	12514.8
R38	R38-1	9	15	6	211	606	3.5	0.05	0.1	1.0394		169.17	46.15	5971.41	590.63
	R38-2	13	14	1	211	606	3.5	0.05	0.1	1.0394		46.88	139.08	2458.41	6124.37
	R38-3	18	15	3	211	606	3.5	0.05	0.1	1.0394		122.06	87.7	4959.1	2862.86
R39	R39-1	7	11	4	555	891	3.14	0.2	0.34	1.0551		160.26	112.07	4107.85	2567.77
	R39-2	7	10	3	555	891	3.14	0.2	0.34	1.0551		267.1	80.36	18197.5	5125.59
	R39-3	8	13	5	555	891	3.14	0.2	0.34	1.0551		276.36	44.8	23002.9	1444.56
	R39-4	15	18	3	555	891	3.14	0.2	0.34	1.0551		100.79	266.78	8333.38	24656.4
	R39-5	17	11	6	555	891	3.14	0.2	0.34	1.0551		152.78	156.41	5868.37	6257.04
R40	R40-1	5	4	1	408	722	6	0.44	0.3	1.0488		123.12	72.83	4176.28	1616.01
	R40-2	14	10	4	408	722	6	0.44	0.3	1.0488		169.37	148.72	10249.8	7664.82
	R40-3	8	10	2	408	722	6	0.44	0.3	1.0488		122.72	151.98	3950.33	4555.65
	R40-4	11	12	1	408	722	6	0.44	0.3	1.0488		131.76	130.64	4915.11	4004.32
R41	R41-1	9	10	1	710	1133	9.4	0.4	0.4	1.2413		211.32	65.38	2618.31	946.21
	R41-2	6	9	3	710	1133	9.4	0.4	0.4	1.2413		270.47	53.85	10201.8	1465.86
	R41-3	13	18	5	710	1133	9.4	0.4	0.4	1.2413		106.5	104.01	5029.39	4402.9
	R41-4	12	10	2	710	1133	9.4	0.4	0.4	1.2413		61.73	243.44	1226.14	12247
	R41-5	6	14	8	710	1133	9.4	0.4	0.4	1.2413		154.86	157.2	10941.7	10428.9
	R41-6	5	12	7	710	1133	9.4	0.4	0.4	1.2413		107.85	195	5269.61	12429.4
R42	R42-1	18	16	2	715	1022	14.88	0.55	0.27	1.0656		99.83	233.95	7629.39	17469.7
	R42-2	20	1	19	715	1022	14.88	0.55	0.27	1.0656		123.1	200.74	10503.8	13897.5
	R42-3	14	20	6	715	1022	14.88	0.55	0.27	1.0656		124.08	161.74	12921.2	16498.6
	R42-4	16	15	1	715	1022	14.88	0.55	0.27	1.0656		133.27	138.54	13379.5	25690.6
	R42-5	14	30	16	715	1022	14.88	0.55	0.27	1.0656		163.82	186.86	11136.6	14805.7
	R42-6	16	12	4	715	1022	14.88	0.55	0.27	1.0656		132.4	208.53	14623.5	12938.1
R43	R43-1	9	5	4	696	974	1.2	0.15	0.34	1.0498		197.65	33.57	4698.28	685.07
	R43-2	8	13	5	696	974	1.2	0.15	0.34	1.0498		87.23	154.43	2047.99	2800.45
	R43-3	12	20	8	696	974	1.2	0.15	0.34	1.0498		116.94	135.83	6111	9198.46
	R43-4	12	20	8	696	974	1.2	0.15	0.34	1.0498		145.42	171.8	8876.12	13196.7
	R43-5	16	17	1	696	974	1.2	0.15	0.34	1.0498		111.29	126.61	12302.5	12295
R44	R44-1	10	11	1	585	1022	2.77	0.01	0.02	1.0446		178.01	77	4319	1609.66
	R44-2	14	14	0	585	1022	2.77	0.01	0.02	1.0446		264.81	16.52	15194.7	708.15
	R44-3	10	24	14	585	1022	2.77	0.01	0.02	1.0446		184.5	94.7	9543.38	5711.7
	R44-4	24	12	12	585	1022	2.77	0.01	0.02	1.0446		63.41	212.61	2205.43	10361.8
	R44-5	20	30	10	585	1022	2.77	0.01	0.02	1.0446		96.57	214.06	5009.63	21713.6
	R44-6	24	25	1	585	1022	2.77	0.01	0.02	1.0446		171.68	79.44	14036.7	5009.47
R45	R45-1	10	10	0	762	1022	2.6	0.2	0.25	1.0839		188.21	125.25	5888.88	2280.42
	R45-2	14	21	7	762	1022	2.6	0.2	0.25	1.0839		199.82	126.31	15059.5	7126.93
	R45-3	16	26	10	762	1022	2.6	0.2	0.25	1.0839		184.51	158.88	6394.51	5388.95
	R45-4	27	21	6	762	1022	2.6	0.2	0.25	1.0839		112.47	139.02	13487.6	11328.4
	R45-5	20	28	8	762	1022	2.6	0.2	0.25	1.0839		253.49	102.69	18648.2	8731.02
	R45-6	23	18	5	762	1022	2.6	0.2	0.25	1.0839		71.66	212.1	6983.82	20068.4
R46	R46-1	15	15	0	211	338	1.05	0.15	0.05	1.0521		62	92.45	888.1	3694.51
	R46-2	18	20	2	211	338	1.05	0.15	0.05	1.0521		111.2	73.22	3544.76	2308.03
	R46-3	9	14	5	211	338	1.05	0.15	0.05	1.0521		133.21	93.56	4863.13	3408.56
R47	R47-1	7	10	3	164	234	0.1	0.03	0.03	1.0314		40.87	17.32	1861.98	550.56
	R47-2	17	24	7	164	234	0.1	0.03	0.03	1.0314		79.51	100.17	4789.77	3706.46
	R47-3	18	14	4	164	234	0.1	0.03	0.03	1.0314		32.64	81	1187.39	3012.31
R48	R48-1	10	10	0	136	190	0.2	0.09	0.04	1.0382		71.73	85.73	2345.2	2279.16
	R48-2	8	18	10	136	190	0.2	0.09	0.04	1.0382		132.25	56.2	4869.24	1081.2
	R48-3	27	20	7	136	190	0.2	0.09	0.04	1.0382		92.47	153.22	3413.36	5342.25
R49	R49-1	14	14	0	157	200	0.12	0.001	0.002	1.0329		59.47	44.7	1294.74	651.61
	R49-2	20	18	2	157	200	0.12	0.001	0.002	1.0329		53.38	54.96	774.85	965.78
	R49-3	21	22	1	157	200	0.12	0.001	0.002	1.0329		42.2	25.43	1058.25	187.23
R50	R50-1	16	11	5	205	265	0.1	0.04	0.02	1.0354		62.72	87.02	1810.78	2714.73
	R50-2	17	14	3	205	265	0.1	0.04	0.02	1.0354		97.66	54.37	3449.32	873.71
	R50-3	21	22	1	205	265	0.1	0.04	0.02	1.0354		86.73	65.05	5314.51	3101.98
R51	R51-1	18	16	2	257	308	1.12	0.05	0.15	1.028		64.87	83.9	3389.19	4659.52
	R51-2	24	20	4	257	308	1.12	0.05	0.15	1.028		69.71	97.13	1415.9	2392.28
	R51-3	20	12	8	257	308	1.12	0.05	0.15	1.028		129.98	72.84	4559.71	1776.55
R52	R52-1	11	8	3	1512	1755	3.76	0.2	0.1	1.0625		47.72	201.8	430.28	6444.13
	R52-2	10	15	5	1512	1755	3.76	0.2	0.1	1.0625		165.59	74.5	4958.16	2647.07
	R52-3	13	6	7	1512	1755	3.76	0.2	0.1	1.0625		60.38	168.36	2243.28	8334.14
	R52-4	6	10	4	1512	1755	3.76	0.2	0.1	1.0625		138.48	59.26	9855.7	3594.2
	R52-5	5	8	3	1512	1755	3.76	0.2	0.1	1.0625		204.12	105.46	15381.9	7543.48
	R52-6	10	8	2	1512	1755	3.76	0.2	0.1	1.0625		196.83	91.71	20142.3	12400.9
	R52-7	12	12	0	1512	1755	3.76	0.2	0.1	1.0625		180.41	122.88	25251	19158
	R52-8	15	10	5	1512	1755	3.76	0.2	0.1	1.0625		77.53	247.66	5969.03	17482.8
	R52-9	10	10	0	1512	1755	3.76	0.2	0.1	1.0625		185.71	121.47	20550.9	9104.3
	R52-10	12	8	4	1512	1755	3.76	0.2	0.1	1.0625		185.35	174.78	21915	9756.73
R53	R53-1	17	6	11	793	820	4.15	1.3	0.07	1.0804		58.61	228.67	724.02	6904.58
	R53-2	12	3	9	793	820	4.15	1.3	0.07	1.0804		67.53	166.66	4215.23	10273.9
	R53-3	8	10	2	793	820	4.15	1.3	0.07	1.0804		173.65	92.81	8865.76	4922.31
	R53-4	14	8	6	793	820	4.15	1.3	0.07	1.0804		40.46	273.32	1857.78	28729.4
	R53-5	5	7	2	793	820	4.15	1.3	0.07	1.0804		136.47	136.14	18555.9	8342.41
	R53-6	8	7	1	793	820	4.15	1.3	0.07	1.0804		178.53	58.06	18084.3	3849.91
	R53-7	8	16	8	793	820	4.15	1.3	0.07	1.0804		127.83	109.79	16042.3	11029.8
R54	R54-1	12	6	6	952	1755	7.56	0.3	0.8	1.0496		154.78	60.02	8005.25	1710.74
	R54-2	12	8	4	952	1755	7.56	0.3	0.8	1.0496		50.97	87.89	4932.3	7247.32
	R54-3	10	10	0	952	1755	7.56	0.3	0.8	1.0496		109.91	105.65	7364.74	6268.23
	R54-4	9	8	1	952	1755	7.56	0.3	0.8	1.0496		90.69	81.84	5008.68	4290.6
	R54-5	8	12	4	952	1755	7.56	0.3	0.8	1.0496		65.49	106.35	4345.5	8786.19
	R54-6	9	12	3	952	1755	7.56	0.3	0.8	1.0496		164.24	31.72	8194.09	1362.11
	R54-7	12	9	3	952	1755	7.56	0.3	0.8	1.0496		59.15	105.13	2357.61	6941.46
R55	R55-1	11	7	4	1456	1755	2.15	0.8	0.15	1.0651		87.09	101.64	2129.38	2311.58
	R55-2	12	4	8	1456	1755	2.15	0.8	0.15	1.0651		74.56	68.97	2535.45	3084.27
	R55-3	10	8	2	1456	1755	2.15	0.8	0.15	1.0651		41.28	109.98	1694.34	4525.18
	R55-4	14	14	0	1456	1755	2.15	0.8	0.15	1.0651		121.15	149.95	10475.1	9410.93
	R55-5	8	15	7	1456	1755	2.15	0.8	0.15	1.0651		123.16	125.89	9228.6	13618.7
	R55-6	9	10	1	1456	1755	2.15	0.8	0.15	1.0651		51.23	157.7	4048.06	9941.12
	R55-7	14	15	1	1456	1755	2.15	0.8	0.15	1.0651		96.77	146.87	6841.1	9253.73
	R55-8	17	7	10	1456	1755	2.15	0.8	0.15	1.0651		141.27	68.55	4811.5	2044.6
	R55-9	12	7	5	1456	1755	2.15	0.8	0.15	1.0651		95.7	248.26	9672.15	22189.2
	R55-10	8	12	4	1456	1755	2.15	0.8	0.15	1.0651		170.84	191.95	13175.6	9971.77
R56	R56-1	40	42	2	249	410	0.4	0.03	0.02	1.0205		113.18	147	12011.5	11875.7
	R56-2	42	39	3	249	410	0.4	0.03	0.02	1.0205		75.18	156.38	8314.55	19046
	R56-3	37	34	3	249	410	0.4	0.03	0.02	1.0205		77.27	107.33	7786.33	8731.94
	R56-4	40	42	2	249	410	0.4	0.03	0.02	1.0205		103.04	65.26	14555.4	6243.48
	R56-5	39	47	8	249	410	0.4	0.03	0.02	1.0205		124.89	73.04	13680.6	13558.8
R57	R57-1	41	39	2	269	410	0.66	0.01	0.01	1.0306		43.37	112.21	2965.23	9347.45
	R57-2	36	43	7	269	410	0.66	0.01	0.01	1.0306		72.5	56.77	6447.52	4557.75
	R57-3	40	36	4	269	410	0.66	0.01	0.01	1.0306		101.71	83.54	10018.3	5523.23
	R57-4	41	39	2	269	410	0.66	0.01	0.01	1.0306		85.55	83.49	6905.52	7438.73
R58	R58-1	34	30	4	326	410	0.3	0.005	0.01	1.0251		61.13	110.4	2955.57	4466.92
	R58-2	37	45	8	326	410	0.3	0.005	0.01	1.0251		121.61	41.77	15028	4113.9
	R58-3	50	50	0	326	410	0.3	0.005	0.01	1.0251		99.75	79.77	7484.42	3761.27
	R58-4	43	37	6	326	410	0.3	0.005	0.01	1.0251		68.37	135.25	5922.28	15479.7
	R58-5	44	37	7	326	410	0.3	0.005	0.01	1.0251		123.53	98.56	16479	9275.39
R59	R59-1	39	40	1	216	410	0.2	0.01	0.02	1.0435		104.37	72.95	7035.47	3070.06
	R59-2	43	40	3	216	410	0.2	0.01	0.02	1.0435		105.7	24.11	9262.69	628.82
	R59-3	42	39	3	216	410	0.2	0.01	0.02	1.0435		73.04	97.22	7001.11	13699.1
	R59-4	50	44	6	216	410	0.2	0.01	0.02	1.0435		81.61	93.79	8182.78	6590.29
	R59-5	40	42	2	216	410	0.2	0.01	0.02	1.0435		117.26	110.75	10948	6329.18
R60	R60-1	41	42	1	221	410	1.2	0.13	0.12	1.0231		78.72	99.73	9606.23	10674.5
	R60-2	41	39	2	221	410	1.2	0.13	0.12	1.0231		127.65	64.25	18625	7140.57
	R60-3	40	37	3	221	410	1.2	0.13	0.12	1.0231		114.06	98.49	19997.6	11705.1
	R60-4	54	45	9	221	410	1.2	0.13	0.12	1.0231		119.73	85.19	15539	8013.33
	R60-5	42	38	4	221	410	1.2	0.13	0.12	1.0231		98.27	127.88	11907	14893.2
R61	R61-1	48	50	2	239	410	1.56	0.02	0.01	1.0258		58.67	117.75	4219.14	10075.2
	R61-2	38	41	3	239	410	1.56	0.02	0.01	1.0258		82.54	85.41	16080	10874.2
	R61-3	38	35	3	239	410	1.56	0.02	0.01	1.0258		111.1	100.81	18212.3	11727.2
	R61-4	38	39	1	239	410	1.56	0.02	0.01	1.0258		96.26	115.28	17976.1	16302.7
	R61-5	27	28	1	239	410	1.56	0.02	0.01	1.0258		140.64	70.94	17098.1	8622.19
R62	R62-1	2	8	6	451	777	4.23	0.4	0.05	1.1163		101.52	85.94	3332.42	3170.63
	R62-2	5	3	2	451	777	4.23	0.4	0.05	1.1163		52.77	108.16	1111.31	2152.7
	R62-3	3	2	1	451	777	4.23	0.4	0.05	1.1163		60.77	66.58	4124.42	3393.99
	R62-4	9	10	1	451	777	4.23	0.4	0.05	1.1163		35.37	113.78	1528.33	7279.84
	R62-5	9	8	1	451	777	4.23	0.4	0.05	1.1163		71.07	112.62	2904.95	4358.82
R63	R63-1	-1	2	3	1224	1282	4.98	0.28	0.15	1.1148		105.57	32.96	4179.49	566.13
	R63-2	3	2	1	1224	1282	4.98	0.28	0.15	1.1148		97.8	70.8	1124.54	821.18
	R63-3	2	1	1	1224	1282	4.98	0.28	0.15	1.1148		82.38	148.03	2471.1	5748.53
	R63-4	2	12	10	1224	1282	4.98	0.28	0.15	1.1148		164.49	32.88	9918.93	2108.81
	R63-5	10	4	6	1224	1282	4.98	0.28	0.15	1.1148		103.54	71.39	10360.9	4963.23
	R63-6	12	5	7	1224	1282	4.98	0.28	0.15	1.1148		47.98	136.95	2100.89	8260.03
	R63-7	12	-3	15	1224	1282	4.98	0.28	0.15	1.1148		66.75	135.71	2569.62	6621.98
R64	R64-1	1	0	1	443	923	8.98	0.38	0.4	1.0858		79.8	10034	1693.43	1871.09
	R64-2	4	3	1	443	923	8.98	0.38	0.4	1.0858		85.82	88.91	2562.79	1807.96
	R64-3	5	6	1	443	923	8.98	0.38	0.4	1.0858		85.32	66.72	2405.05	1359.73
	R64-4	5	6	1	443	923	8.98	0.38	0.4	1.0858		127.4	77.32	3722.68	2095.87
	R64-5	6	7	1	443	923	8.98	0.38	0.4	1.0858		116.34	43.97	4772.34	1417.36
	R64-6	6	6	0	443	923	8.98	0.38	0.4	1.0858		53.86	104.42	1590.39	3829.28
	R64-7	8	12	4	443	923	8.98	0.38	0.4	1.0858		76.28	57.74	1345.11	948.55
R65	R65-1	3	1	2	690	923	14.8	2	1.8	1.09		77.6	51.3	865.85	840.28
	R65-2	2	10	8	690	923	14.8	2	1.8	1.09		100.18	66.34	2254.8	1585.95
	R65-3	14	2	12	690	923	14.8	2	1.8	1.09		48.67	128.1	2287.84	5909.11
	R65-4	5	5	0	690	923	14.8	2	1.8	1.09		74.74	117.28	5900.41	6877.2
	R65-5	7	6	1	690	923	14.8	2	1.8	1.09		120.85	109.75	11059.6	9927.98
	R65-6	15	6	9	690	923	14.8	2	1.8	1.09		105.49	80.92	6581.82	3665.82
	R65-7	15	15	0	690	923	14.8	2	1.8	1.09		106.14	56.98	5282.07	2644.54
R66	R66-1	3	-4	7	1093	1176	15.53	0.9	1.2	1.4103		85.44	117.82	3355.94	4249.76
	R66-2	4	11	7	1093	1176	15.53	0.9	1.2	1.4103		157.59	84.91	6758.97	2952.2
	R66-3	4	4	0	1093	1176	15.53	0.9	1.2	1.4103		200.08	143.1	13267	6057.21
	R66-4	4	3	1	1093	1176	15.53	0.9	1.2	1.4103		62.07	177.1	5077.73	12727.2
	R66-5	0	7	7	1093	1176	15.53	0.9	1.2	1.4103		144.8	138.21	12678.6	12311.2
	R66-6	2	-1	3	1093	1176	15.53	0.9	1.2	1.4103		77.91	221.23	9398.17	20715.1
	R66-7	3	4	1	1093	1176	15.53	0.9	1.2	1.4103		189.1	85.82	21113.3	8297.09
	R66-8	3	4	1	1093	1176	15.53	0.9	1.2	1.4103		179.96	196.12	26966	10705.7
	R66-9	18	22	4	1093	1176	15.53	0.9	1.2	1.4103		171.02	139.78	25585	14588
R67	R67-1	3	1	2	969	1393	22.5	1.5	1.8	1.3184		27.41	164.73	894.64	5827.64
	R67-2	0	1	1	969	1393	22.5	1.5	1.8	1.3184		234.18	31.65	9509.54	1520.4
	R67-3	3	3	0	969	1393	22.5	1.5	1.8	1.3184		23.17	283.48	1083.29	14525.3
	R67-4	1	5	4	969	1393	22.5	1.5	1.8	1.3184		165.15	75.05	8017.7	4688.82
	R67-5	7	2	5	969	1393	22.5	1.5	1.8	1.3184		21.45	238.27	1199.96	13802.4
	R67-6	2	0	2	969	1393	22.5	1.5	1.8	1.3184		172.85	128.7	14073.2	7307.16
	R67-7	1	5	4	969	1393	22.5	1.5	1.8	1.3184		116.46	127.85	7229.62	10432.2
	R67-8	3	1	2	969	1393	22.5	1.5	1.8	1.3184		141.92	185.98	16866.7	13451.2
	R67-9	2	5	3	969	1393	22.5	1.5	1.8	1.3184		190.02	75.86	23191.7	6400.76
	R67-10	2	2	0	969	1393	22.5	1.5	1.8	1.3184		67.4	104.25	11781.1	17144.2
R68	R68-1	7	8	1	898	1393	4.23	0.5	0.8	1.1197		109.78	109	3490.53	3304.44
	R68-2	6	3	3	898	1393	4.23	0.5	0.8	1.1197		86.76	138.12	2057.23	2097.66
	R68-3	2	3	1	898	1393	4.23	0.5	0.8	1.1197		118.05	23.6	2580.63	130.45
	R68-4	4	4	0	898	1393	4.23	0.5	0.8	1.1197		155.89	116.14	6808.39	3337.92
	R68-5	5	4	1	898	1393	4.23	0.5	0.8	1.1197		106.25	53.24	3451.89	1289.15
	R68-6	6	1	5	898	1393	4.23	0.5	0.8	1.1197		131.34	78.14	6906.04	3210.33
	R68-7	3	4	1	898	1393	4.23	0.5	0.8	1.1197		60.35	87.16	3459.23	4267.03
	R68-8	7	5	2	898	1393	4.23	0.5	0.8	1.1197		177.46	74.87	10430.5	4775.32
	R68-9	5	5	0	898	1393	4.23	0.5	0.8	1.1197		99.16	146.24	13662.5	15717.3
R69	R69-1	2	2	0	303	959	5.78	0.4	0.14	1.1434		38.07	136.17	1022.74	4467.84
	R69-2	3	7	4	303	959	5.78	0.4	0.14	1.1434		164.99	28.93	7957.78	1847.17
	R69-3	7	3	4	303	959	5.78	0.4	0.14	1.1434		75.75	111.99	4499.93	5780.3
	R69-4	7	6	1	303	959	5.78	0.4	0.14	1.1434		169.09	79.31	8751.2	4513.78
R70	R70-1	3	1	2	358	959	15.71	0.2	0.1	1.1188		64.06	159.58	3431.31	9945.5
	R70-2	2	3	1	358	959	15.71	0.2	0.1	1.1188		90.39	91.75	8068.34	6836.67
	R70-3	5	9	4	358	959	15.71	0.2	0.1	1.1188		115.08	98.77	8787.63	7610.45
	R70-4	4	9	5	358	959	15.71	0.2	0.1	1.1188		118.26	109.68	5212.97	5860.59
	R70-5	10	4	6	358	959	15.71	0.2	0.1	1.1188		192.1	98.28	13939.5	5739.85
R71	R71-1	2	6	4	1001	959	29.17	3.15	0.73	1.3136		92.83	41.36	1469.59	655.57
	R71-2	4	-1	5	1001	959	29.17	3.15	0.73	1.3136		19.13	233.19	738.47	9691.47
	R71-3	1	5	4	1001	959	29.17	3.15	0.73	1.3136		131.8	104.91	3753.74	2580.44
	R71-4	-8	1	9	1001	959	29.17	3.15	0.73	1.3136		154.12	50.83	8654.35	3260.27
	R71-5	2	2	0	1001	959	29.17	3.15	0.73	1.3136		97.91	76.38	9937.02	6284.5
	R71-6	3	7	4	1001	959	29.17	3.15	0.73	1.3136		194.37	88.71	15891	9710.06
	R71-7	7	4	3	1001	959	29.17	3.15	0.73	1.3136		126.24	125.46	10285.7	10578.1
	R71-8	11	6	5	1001	959	29.17	3.15	0.73	1.3136		53.38	167.89	2573.27	7651.44
	R71-9	8	1	7	1001	959	29.17	3.15	0.73	1.3136		67.89	183.33	2840.55	5748.82
R73	R73-1	1	7	6	997	1150	42.23	1.1	3.5	1.1702	1.085	141.17	85.69	4560.39	3273.38
	R73-2	0	8	8	997	1150	42.23	1.1	3.5	1.1702	1.085	215.59	118.62	13594.2	5939.68
	R73-3	2	2	0	997	1150	42.23	1.1	3.5	1.1702	1.035	193.46	195.61	19277.7	19164
	R73-4	3	2	1	997	1150	42.23	1.1	3.5	1.1702	1.02	162.01	194.37	17029	20070.3
	R73-5	1	3	2	997	1150	42.23	1.1	3.5	1.1702	1.13	304.12	50.44	40344.3	9790
R74	R74-1	3	1	2	602	874	3.01	0.28	0.4	1.0906	1.085	95.3	64.2	3137.54	2081.37
	R74-2	10	2	8	602	874	3.01	0.28	0.4	1.0906	1.075	39.83	131.25	1134.39	2842.14
	R74-3	4	3	1	602	874	3.01	0.28	0.4	1.0906	1.05	58.23	114.87	2668.56	4887.35
	R74-4	17	5	12	602	874	3.01	0.28	0.4	1.0906	1.03	39.67	116.91	2321.07	4907.16
	R75-3	4	10	6	504	658	6.56	0.75	1.12	1.0746	1.05	110.06	15.64	3219.66	215.93
R76	R76-1	2	2	0	899	1130	19.82	1.75	0.99	1.1706	1.19	143.79	42.16	5098.6	1271.94
	R76-2	3	1	2	899	1130	19.82	1.75	0.99	1.1706	1.13	89.86	122.71	6625.32	7250.06
	R76-3	6	9	3	899	1130	19.82	1.75	0.99	1.1706	1.09	118.43	61.11	7078.96	986.06
	R76-4	11	14	3	899	1130	19.82	1.75	0.99	1.1706	1.075	131.91	115.6	10413.7	10066.7
	R76-5	20	9	11	899	1130	19.82	1.75	0.99	1.1706	1.2	94.2	149.33	13249.4	14105
	R76-6	13	27	14	899	1130	19.82	1.75	0.99	1.1706	1.23	212	129.66	36193.4	21675.6
R77	R77-1	5	3	2	569	1130	6.28	0.49	0.35	1.0985	1.045	25.39	106.65	548.43	1953.87
	R77-2	7	3	4	569	1130	6.28	0.49	0.35	1.0985	1.11	70.05	119.14	3327.35	5825.33
	R77-3	28	30	2	569	1130	6.28	0.49	0.35	1.0985	1.03	63.57	162.04	4784.62	12687.6
	R77-4	13	16	3	569	1130	6.28	0.49	0.35	1.0985	1.04	166.02	98.88	11658.4	6470.37
R78	R78-1	7	3	4	1067	1130	14.44	1.11	0.72	1.2509	1.045	53.95	132.07	2518.8	6157.64
	R78-2	5	14	9	1067	1130	14.44	1.11	0.72	1.2509	1.055	114.63	113.93	3315.04	6194.21
	R78-3	22	13	9	1067	1130	14.44	1.11	0.72	1.2509	1.035	109.99	136.56	9016.11	8909.13
	R78-4	11	12	1	1067	1130	14.44	1.11	0.72	1.2509	1.065	91.26	137.45	8352.59	9490.68
	R78-5	11	0	11	1067	1130	14.44	1.11	0.72	1.2509	1.13	99.68	152.36	6696.01	10155.1
R79	R79-1	4	4	0	412	617	15.2	0.58	0.1	1.0928	1.175	41.07	114.41	2022.16	3238.96
	R79-2	1	3	2	412	617	15.2	0.58	0.1	1.0928	1.125	123.74	33.84	5862.47	1748.43
	R79-3	5	3	2	412	617	15.2	0.58	0.1	1.0928	1.105	23.37	149.15	1473.43	7571.88
R80	R80-1	-1	-1	0	537	826	8.7	0.15	1.87	1.1141	1.1	41.75	85.69	1328.31	3279.59
	R80-2	0	3	3	537	826	8.7	0.15	1.87	1.1141	1.125	66.6	108.56	2493.59	4893.22
	R80-3	5	3	2	537	826	8.7	0.15	1.87	1.1141	1.11	55.19	113.12	2878.01	4122.36
R81	R81-1	2	10	8	305	584	1.96	0.16	0.1	1.1051	1.02	83.82	44.13	1525.81	783.21
	R81-2	9	10	1	305	584	1.96	0.16	0.1	1.1051	1.06	55.03	80.66	1476.22	4025.96
	R81-3	3	6	3	305	584	1.96	0.16	0.1	1.1051	1.065	72.81	111.41	2102.86	3990.95
R82	R82-1	1	1	0	725	868	38.27	1.21	2.2	1.3039	1.04	131.61	59.4	6108.73	4286.69
	R82-2	7	10	3	725	868	38.27	1.21	2.2	1.3039	1.085	114.72	159.74	8248.36	12186.7
	R82-3	11	11	0	725	868	38.27	1.21	2.2	1.3039	1.15	200.78	77.46	17689.8	4643.54
R83	R83-1	2	8	6	1021	1123	33.18	0.23	1.41	1.2621	1.1	124.45	61.8	4867	2103.6
	R83-2	10	6	4	1021	1123	33.18	0.23	1.41	1.2621	1.09	76.85	211.61	940.07	7869.72
	R83-3	7	5	2	1021	1123	33.18	0.23	1.41	1.2621	1.105	234.68	59.83	16870.3	1681.21
	R83-4	8	1	7	1021	1123	33.18	0.23	1.41	1.2621	1.095	118.51	123.58	6894.67	8316.13
	R83-5	5	16	11	1021	1123	33.18	0.23	1.41	1.2621	1.075	242.79	119.42	24599.3	1615.37
R84	R84-1	10	14	4	243	319	0.75	0.13	0.1	1.0658	1.015	100.33	98.04	4270.52	4172.68
	R84-2	38	39	1	243	319	0.75	0.13	0.1	1.0658	1.03	125.71	161.57	11385.9	12105.8
	R84-3	36	33	3	243	319	0.75	0.13	0.1	1.0658	1.02	97.88	97.56	3783.08	3786.51
R85	R85-1	21	21	0	348	401	3.16	0.03	0.05	1.0675	1.065	144.46	73.71	14743.7	6519.02
	R85-2	25	24	1	348	401	3.16	0.03	0.05	1.0675	1.04	59.1	206.85	1488.89	19567.3
	R85-3	33	27	6	348	401	3.16	0.03	0.05	1.0675	1.055	117.85	128.09	17355.1	14374.1
	R85-4	21	18	3	348	401	3.16	0.03	0.05	1.0675	1.015	66.31	170.51	2517.61	9629.47
R86	R86-1	34	26	8	293	387	2.8	0.12	0.07	1.0616	1.025	120.32	162.09	10923.4	12127.6
	R86-2	25	32	7	293	387	2.8	0.12	0.07	1.0616	1.015	135.79	48.47	13324.8	2829.73
	R86-3	27	29	2	293	387	2.8	0.12	0.07	1.0616	1.015	67.79	79.06	4273.7	5377.25
R87	R87-1	18	25	7	1089	1489	15.77	0.2	0.2	1.0532	1.035	149.91	95.12	7720.11	3795.81
	R87-2	14	4	10	1089	1489	15.77	0.2	0.2	1.0532	1.055	79.49	158.87	5607.23	10956.1
	R87-3	8	7	1	1089	1489	15.77	0.2	0.2	1.0532	1.06	128.98	160.44	7911.59	12550.2
	R87-4	4	12	8	1089	1489	15.77	0.2	0.2	1.0532	1.045	176.89	201.69	16851.6	22976.6
	R87-5	10	2	8	1089	1489	15.77	0.2	0.2	1.0532	1.04	126.83	214.37	6335.47	14894.5
	R87-6	10	8	2	1089	1489	15.77	0.2	0.2	1.0532	10.75	143.25	175.82	13256.2	10667
	R87-7	16	14	2	1089	1489	15.77	0.2	0.2	1.0532	1.065	207.82	78.36	11128.4	1700.75
R88	R88-1	3	20	17	1346	2361	75.43	0.44	2.1	1.1504	1.235	124.56	159.76	5220.94	8154.2
	R88-2	2	20	18	1346	2361	75.43	0.44	2.1	1.1504	1.15	174.85	211.8	25765.7	41468.2
	R88-3	14	14	0	1346	2361	75.43	0.44	2.1	1.1504	1.075	191.58	203.37	22642.8	31350.8
	R88-4	8	10	2	1346	2361	75.43	0.44	2.1	1.1504	1.05	264.54	106.09	17525.1	2412.65
	R88-5	20	9	11	1346	2361	75.43	0.44	2.1	1.1504	1.07	67.79	306.97	8812.07	40308.3
	R88-6	17	8	9	1346	2361	75.43	0.44	2.1	1.1504	1.075	97.88	176.93	17516.8	22167.9
	R88-7	4	7	3	1346	2361	75.43	0.44	2.1	1.1504	1.005	146.97	202.19	9049.06	11456
R89	R89-1	3	6	3	686	1006	8.1	0.38	0.45	1.0752	1.095	204.96	106.24	18664.8	5903.52
	R89-2	17	8	9	686	1006	8.1	0.38	0.45	1.0752	1.06	113.95	200.16	6185.28	11099.8
	R89-3	9	15	6	686	1006	8.1	0.38	0.45	1.0752	1.05	179.43	59.38	12293.4	3406.73
R90	R90-1	12	24	12	557	856	3.05	0.2	2.13	1.1096	1.075	253.68	89.42	10498.5	2798.88
	R90-3	5	18	13	557	856	3.05	0.2	2.13	1.1096	1.075	216.32	115.44	17870	6518.74
	R90-4	20	16	4	557	856	3.05	0.2	2.13	1.1096	1.03	241	120.75	31143.6	20173.7
R91	R91-1	21	24	3	623	856	1.98	0.25	0.46	1.0595	1.03	258.31	136.45	26166	12960.2
	R91-2	21	15	6	623	856	1.98	0.25	0.46	1.0595	1.045	125.91	284.86	11088.6	45173.8
	R91-3	13	26	13	623	856	1.98	0.25	0.46	1.0595	1.04	279.24	86.66	30856.3	6560.09
R92	R92-1	1	10	9	1303	1144				1.3202	1.145	121.83	119.78	5196.85	4651.73
	R92-2	4	-1	5	1303	1144				1.3202	1.115	216.73	126.94	18682.5	7408.68
	R92-3	1	3	2	1303	1144				1.3202	1.065	247.14	137.56	23858	15343.5
	R92-4	1	1	0	1303	1144				1.3202	1.1	207.76	138.31	18738.5	14448
	R92-5	0	0	0	1303	1144				1.3202	1.075	212.13	136.28	39149.1	31562.2
R93	R93-1	3	0	3	363	1144				1.0967	1.075	77.55	183.5	2373.02	7558.42
	R93-2	0	0	0	363	1144				1.0967	1.065	158.73	75.43	5864.01	2261.17
	R93-3	3	8	5	363	1144				1.0967	1.045	183.95	108.08	19525.7	8534.76
R94	R94-1	0	2	2	791	1144				1.2359	1.12	142.55	74.35	8917.42	5674.92
	R94-2	1	-2	3	791	1144				1.2359	1.1	148.77	195.27	19932.7	24587.3
	R94-3	3	5	2	791	1144				1.2359	1.06	181.37	213.05	32976.8	28703.2
	R94-4	-4	-8	4	791	1144				1.2359	1.075	142.27	212.33	13782.3	29803.4
R95	R95-1	4	1	3	398	1144				1.147	1.09	97.62	61.83	5658	2970.64
	R95-2	2	8	6	398	1144				1.147	1.075	173.69	122.12	19518.2	9331.19
	R95-3	15	9	6	398	1144				1.147	1.03	105.82	186.28	6655.05	13625.1
R96	R96-1	1	7	6	1230	1144				1.1389	1.085	166.63	84.15	8245.61	4285.29
	R96-2	4	1	3	1230	1144				1.1389	1.03	100.91	175.88	6538.57	10700.5
	R96-3	-2	-10	8	1230	1144				1.1389	1.08	117.05	187.03	7349.95	12296.1
	R96-4	36	3	33	1230	1144				1.1389	1.105	147.79	169.56	28215.5	21937.3
	R96-5	12	2	10	1230	1144				1.1389	1.09	221.79	129.29	18476.6	14816.7
R97	R97-1	7	7	0	763	799				1.3409	1.055	78.95	100.78	3374.18	3719.13
	R97-2	5	1	4	763	799				1.3409	1.095	134.85	98.19	9679.2	5387.26
	R97-3	10	34	24	763	799				1.3409	1.055	151.12	142.95	8778.16	8024.55
R98	R98-1	1	7	6	448	580				1.1342	1.045	98.11	91.66	5325.26	6362.07
	R98-2	1	5	4	448	580				1.1342	1.07	104.74	202.68	5414.85	16717.4
	R98-3	12	9	3	448	580				1.1342	1.08	146.13	226.15	23713	36604.3
R99	R99-1	4	2	2	1025	1137				1.232	1.03	121.92	138.6	3324.47	2425.44
	R99-2	8	3	5	1025	1137				1.232	1.06	113.58	152.82	9908.41	10913.9
	R99-3	1	0	1	1025	1137				1.232	1.055	185.52	175.94	11555.6	10072.8
	R99-4	3	5	2	1025	1137				1.232	1.05	247.41	77.39	32444.2	7188.71
R100	R100-1	1	1	0	531	880				1.0578	1.09	57.34	89.73	1667.71	2243.37
	R100-2	4	6	2	531	880				1.0578	1.105	113.37	52.71	4797.93	2356.48
	R100-3	3	7	4	531	880				1.0578	1.06	165.82	52.82	5902.27	1831.22
R101	R101-1	-6	-1	5	568	605				1.0902	1.125	80.7	138.1	7319.87	10843.1
	R101-2	11	4	7	568	605				1.0902	1.115	76.44	204.96	4383.28	11093.7
	R101-3	21	4	17	568	605				1.0902	1.035	158.6	99.46	18537.9	10221.5
R102	R102-1	4	-2	6	656	693				1.4199	1.1	44.33	131.96	1868.85	6242.88
	R102-2	3	5	2	656	693				1.4199	1.045	147.68	64.43	4036.07	1679.21
	R102-3	4	-4	8	656	693				1.4199	1.125	102.14	190.59	7320.38	14392.1
R103	R103-1	-4	2	6	405	620				1.0658	1.095	157.17	35.17	6191.74	478.43
	R103-2	10	6	4	405	620				1.0658	1.115	67.23	170.84	5010.79	11329.8
	R103-3	5	12	7	405	620				1.0658	1.35	142.06	114.83	9736.94	6769.85
R104	R104-1	-1	5	6	365	601				1.0961	1.05	104.81	53.59	3425.69	1825.81
	R104-2	10	7	3	365	601				1.0961	1.07	109.1	108.09	4605.91	3479.42
	R104-3	7	2	5	365	601				1.0961	1.055	107.25	125.78	6623.44	7456.3
R105	R105-1	-1	5	6	462	601				1.0548	1.055	126.07	62.91	4949.22	2796.09
	R105-2	10	5	5	462	601				1.0548	1.075	147.6	69.32	10012	3097.02
	R105-3	10	4	6	462	601				1.0548	1.065	117.31	53.21	6741.06	1469.3
R106	R106-1	2	2	0	1222	1413				1.5547	1.04	134.18	120.45	2992.06	2123.2
	R106-2	3	-3	6	1222	1413				1.5547	1.03	174.8	170.23	8771.72	7963.45
	R106-3	9	-1	10	1222	1413				1.5547	1.03	234.55	179.77	10806.9	6674.44
	R106-4	0	1	1	1222	1413				1.5547	1.055	278.79	169.34	15912	11885.1
	R106-5	2	3	1	1222	1413				1.5547	1.05	300.49	120.12	21388.9	10926
	R106-6	1	3	2	1222	1413				1.5547	1.04	358.72	114.24	58556.9	19934.8
R107	R107-1	-2	4	6	803	895				1.2278	1.06	93.43	134.63	2578.39	4772.15
	R107-2	1	3	2	803	895				1.2278	1.05	186.03	55.66	7119.42	1885.34
	R107-3	7	4	3	803	895				1.2278	1.07	44.56	171.95	1317.94	9215.56
	R107-4	1	1	0	803	895				1.2278	1.05	85.85	139.64	7086.89	11999.1
R108	R108-1	13	3	10	369	551				1.3039	1.255	60.86	133.28	4285.06	6611.79
	R108-2	8	11	3	369	551				1.3039	1.165	68.59	109.5	2795.02	4945.01
	R108-3	8	16	8	369	551				1.3039	1.14	74.53	73.09	3082.7	4439.04
R109	R109-1	-2	3	5	905	987				1.1815	1.125	125.23	39.11	2568.8	938.05
	R109-2	2	6	4	905	987				1.1815	1.04	126.68	112.89	8219.03	9056.86
	R109-3	7	5	2	905	987				1.1815	1.06	182.01	105.13	16506.8	12117.1
	R109-4	22	14	8	905	987				1.1815	1.065	205.46	160.28	22482.4	15224.4
	R109-5	16	10	6	905	987				1.1815	1.035	218	129.69	25032	10950
R110	R110-1	1	3	2	1643	1443				1.4387	1.06	89.05	124.21	2147.19	3229.1
	R110-2	4	2	2	1643	1443				1.4387	1.055	135.76	145.54	5279.22	4614.49
	R110-3	0	2	2	1643	1443				1.4387	1.025	161.49	151.47	4002.26	2739.09
	R110-4	23	6	17	1643	1443				1.4387	1.045	188.69	153.47	7741.26	5986.38
	R110-5	8	3	5	1643	1443				1.4387	1.05	173.6	197.98	12397	10589.4
	R110-6	2	6	4	1643	1443				1.4387	1.06	252.92	141.17	25177.4	16669.1
	R110-7	-5	5	10	1643	1443				1.4387	1.06	141.79	198.24	24394.8	41072.5
R111	R111-1	4	3	1	708	750				1.0994	1.09	89.42	68.31	2029.5	1026.42
	R111-2	2	14	12	708	750				1.0994	1.07	105.17	50.97	4843.13	1970.48
	R111-3	-1	20	21	708	750				1.0994	1.035	174.67	69.47	9544.75	3027.03
R112	R112-1	6	3	3	765	1033				1.0552	1.085	87.59	122.77	3224.96	5883.53
	R112-2	13	4	9	765	1033				1.0552	1.075	44.47	120.21	2612.18	5959.58
	R112-3	15	17	2	765	1033				1.0552	1.08	89.48	118.4	6060.2	7897.72
	R112-4	10	8	2	765	1033				1.0552	1.065	88.04	155.78	4166.92	8667.53
R113	R113-1	0	6	6	1212	1525				1.1109	1.02	118.01	162.75	5847.45	10296.7
	R113-2	16	10	6	1212	1525				1.1109	1.055	144.1	189.32	10967.5	14335.4
	R113-3	8	11	3	1212	1525				1.1109	1.065	107.51	171.22	10701.3	13583.2
	R113-4	8	4	4	1212	1525				1.1109	1.08	110.12	233.65	8737.37	21441.9
	R113-5	12	20	8	1212	1525				1.1109	1.065	163.79	189.18	9397.4	8077.67
R114	R114-1	3	8	5	569	626				1.0736	1.07	165.7	32.95	5470.39	106.53
	R114-2	11	14	3	569	626				1.0736	1.105	48.94	149.15	2075.01	8869.55
	R114-3	15	11	4	569	626				1.0736	1.145	99.25	69.63	6087.47	3450.38
R115	R115-1	6	7	1	680	992				1.2593	1.04	84.17	97.23	2836.67	2763.69
	R115-2	11	8	3	680	992				1.2593	1.105	62.62	107.06	2404.59	7417.22
	R115-3	6	6	0	680	992				1.2593	1.29	97.11	131.82	13938.6	11188.6
R116	R116-1	3	7	4	598	992				1.6162	1.28	31.83	163.74	1069.96	7265.77
	R116-2	6	5	1	598	992				1.6162	1.055	188.22	36.49	10241.1	1659.47
	R116-3	1	4	3	598	992				1.6162	1.06	220.95	37.86	12834.3	2291.03
R117	R117-1	2	6	4	1350	1023				1.7532	1.055	108.76	257.29	10187.5	19204.6
	R117-2	2	23	21	1350	1023				1.7532	1.035	188.13	109.6	9055.19	4197.43
	R117-3	7	14	7	1350	1023				1.7532	1.505	312.3	91.31	30550.3	10374.8
R118	R118-1	6	7	1	522	695				1.0631	1.04	123.61	114.18	6408.25	7222.82
	R118-2	11	7	4	522	695				1.0631	1.055	105.77	179.84	5161.73	8302.6
	R118-3	12	3	9	522	695				1.0631	1.065	87.22	161.21	6186.92	6749.61
R119	R119-1	37	30	7	372	395				1.0941	1.025	48.12	142.15	2181.57	9581.06
	R119-2	33	33	0	372	395				1.0941	1.04	162.91	82.24	12185.6	2963.58
	R119-3	40	32	8	372	395				1.0941	1.02	127.88	128.57	8695.55	8446.69
R120	R120-1	33	40	7	391	395				1.0289	1.025	167.96	91.27	6721.13	1612.5
	R120-2	31	27	4	391	395				1.0289	1.035	90.46	170.69	9199.58	15308.4
	R120-3	20	28	8	391	395				1.0289	1.055	116.32	127.72	7866.7	9956.13
R121	R121-1	32	29	3	181	505				1.0169	1.01	97.82	82.21	4375.28	2007.4
	R121-2	39	36	3	181	505				1.0169	1.015	128.27	58.11	9471.38	2155.74
	R121-3	40	40	0	181	505				1.0169	1.015	119.07	138.14	13569.5	15016.9
R122	R122-1	37	36	1	503	505				1.01	1.035	68.49	126.79	4843.58	12330
	R122-2	42	37	5	503	505				1.01	1.03	78.62	93.99	6007.36	9194.22
	R122-3	36	30	6	503	505				1.01	1.02	79.83	57.74	7333.32	1811.67
R123	R123-1	17	15	2	602	633				1.1449	1.035	149.67	114.02	10830.1	9024.76
	R123-2	24	22	2	602	633				1.1449	1.04	141.57	131.83	12131.3	9425.25
	R123-3	40	33	7	602	633				1.1449	1.025	155.62	163.75	18676.4	16788.2
	R123-4	36	30	6	602	633				1.1449	1.035	109.5	125.35	11709.8	7793.8
R124	R124-1	25	29	4	478	596				1.1039	1.06	115.35	122.03	13337.5	18374.5
	R124-2	32	29	3	478	596				1.1039	1.025	65.14	181.6	4224.51	17490.7
	R124-3	32	40	8	478	596				1.1039	1.02	157.59	91.64	24603.2	11406.9
	R124-4	30	29	1	478	596				1.1039	1.02	47.38	203.84	2255.95	14930.1
R125	R125-1	20	27	7	335	405				1.0601	1.015	69.72	70.5	2846.87	2805.84
	R125-2	30	30	0	335	405				1.0601	1.035	121.97	94.6	12940	8033.27
	R125-3	31	40	9	335	405				1.0601	1.03	133.29	54	13049.9	6393.18
	R125-4	24	33	9	335	405				1.0601	1.03	164.2	76.96	12681.1	3918.58
R126	R126-1	1	6	5	878	1112				1.2615	1.145	117.53	159	7624.24	11280.4
	R126-2	1	5	4	878	1112				1.2615	1.105	152.79	80.86	9541.69	6147.34
	R126-3	5	7	2	878	1112				1.2615	1.125	196.56	118.87	34386.3	21441.5
	R126-4	8	7	1	878	1112				1.2615	1.075	285.11	86.3	51432.3	15732
R127	R127-1	4	5	1	452	1112				1.116	1.035	81.93	36.95	1072.67	479.22
	R127-2	5	4	1	452	1112				1.116	1.055	71.89	129.51	4001.98	6690.38
	R127-3	4	3	1	452	1112				1.116	1.085	42.75	163.66	5401.99	13723.1
R128	R128-1	5	8	3	834	1112				1.2523	1.075	217.38	34.2	9096.31	1171.37
	R128-2	20	30	10	834	1112				1.2523	1.05	156.41	106.39	6334.26	4071.13
	R128-3	3	7	4	834	1112				1.2523	1.185	67.04	199.73	2993.19	13473.1
R129	R129-1	2	2	0	295	1112				1.1007	1.035	55.88	105.39	1595.76	2906.35
	R129-2	3	5	2	295	1112				1.1007	1.06	100.72	48.26	4378.43	1920.86
	R129-3	5	4	1	295	1112				1.1007	1.06	63.75	149.52	4814.11	9891.5
R130	R130-1	4	5	1	422	1087				1.3927	1.095	24.86	98.94	335.5	2679.36
	R130-2	9	5	4	422	1087				1.3927	1.35	53.09	108.21	2276.54	5756.7
	R130-3	8	8	0	422	1087				1.3927	1.205	38.93	130.15	1706.65	7525.01
R131	R131-1	5	4	1	1092	1087				1.2566	1.055	151.49	74.77	7145.94	3144.5
	R131-2	3	8	5	1092	1087				1.2566	1.065	172.6	103.16	9577.05	5054.69
	R131-3	8	2	6	1092	1087				1.2566	1.075	213.38	63.79	13985.8	5176.72
	R131-4	7	3	4	1092	1087				1.2566	1.065	105.09	190.43	13288.1	25051.9
	R131-5	5	8	3	1092	1087				1.2566	1.12	226.04	85.45	30672.9	12891
	R131-6	5	10	5	1092	1087				1.2566	1.415	187.91	91.97	22244.8	12675.9
R132	R132-1	2	5	3	475	947				1.2467	1.325	52.92	134.85	1989.41	5095.64
	R132-2	8	4	4	475	947				1.2467	1.145	29.45	187.13	513.29	8160.09
	R132-3	6	2	4	475	947				1.2467	1.14	54.05	116.78	3052.99	9153.66
R133	R133-1	10	9	1	568	947				1.1809	1.07	89.62	74.56	2956.83	2350.52
	R133-2	5	12	7	568	947				1.1809	1.115	127.21	64.19	5237.76	2924.14
	R133-3	9	4	5	568	947				1.1809	1.135	93.1	114.39	5921.16	6578.84
R134	R134-1	2	5	3	352	947				1.2138	1.055	82.75	40.12	1894.87	645.73
	R134-2	6	7	1	352	947				1.2138	1.17	29.65	173.42	1477.86	8821.86
	R134-3	6	10	4	352	947				1.2138	1.155	145.32	122.96	19031.6	10979.7
R135	R135-1	3	9	6	389	503				1.0866	1.07	111.22	38.11	3298.47	1274.28
	R135-2	7	3	4	389	503				1.0866	1.085	63.02	111.42	2554.24	4332.27
	R135-3	8	7	1	389	503				1.0866	1.055	103.95	23.75	6264.64	2814.21
R136	R136-1	2	2	0	323	390				1.1536	1.16	52.22	49.44	912	1039.44
	R136-2	6	3	3	323	390				1.1536	1.185	54.07	143.99	1066.68	5664.16
	R136-3	3	8	5	323	390				1.1536	1.08	112.83	95.04	9584.43	6431.66
R137	R137-1	3	1	2	393	667				1.1424	1.055	53.57	77.08	1426.28	2562.7
	R137-2	3	11	8	393	667				1.1424	1.17	142.79	98.61	8728.44	5987.09
	R137-3	8	3	5	393	667				1.1424	1.155	166.14	165.96	29733.9	32062.4
R138	R138-1	7	4	3	537	541				1.2205	1.04	77.6	65.77	2007.9	1198.11
	R138-2	3	1	2	537	541				1.2205	1.12	156.73	44.18	5852.3	2018.91
	R138-3	6	7	1	537	541				1.2205	1.105	115.09	118.7	11199.4	8077.59
R139	R139-1	6	2	4	2052	1885				1.2414	1.025	151.64	129.58	5048.02	4402.06
	R139-2	5	1	4	2052	1885				1.2414	1.08	243.54	197.31	22513	14536
	R139-3	4	1	3	2052	1885				1.2414	1.09	140.7	347.58	20964.7	44599.6
	R139-4	6	8	2	2052	1885				1.2414	1.06	243.18	199.58	27715.7	23308.9
	R139-5	1	6	5	2052	1885				1.2414	1.045	185.57	185.85	16656	15631.6
	R139-6	4	4	0	2052	1885				1.2414	1.055	295.82	103.88	50570.2	15849.2
	R139-7	1	9	8	2052	1885				1.2414	1.57	369.19	67.04	65317.3	5286.95
	R139-8	4	9	5	2052	1885				1.2414	1.56	186.17	214.21	34143.8	37479.9
R140	R140-1	3	4	1	568	1110				1.0717	1.03	97.35	78.91	3665.33	3713.3
	R140-2	3	6	3	568	1110				1.0717	1.065	155.08	65	7362.05	2705.34
	R140-3	9	6	3	568	1110				1.0717	1.065	131.44	73.56	9197.42	3902.63
R141	R141-1	6	3	3	754	1110				1.1121	1.06	93.08	92.86	5456.7	4615.59
	R141-2	7	5	2	754	1110				1.1121	1.07	141.03	161.51	10810	10493.1
	R141-3	18	6	12	754	1110				1.1121	1.055	156.69	93.58	17094	5702.78
R142	R142-1	5	6	1	897	1110				1.3095	1.155	163.23	50.24	11043.7	2007.6
	R142-2	4	11	7	897	1110				1.3095	1.15	169.52	91.85	11371.8	6306.73
	R142-3	11	9	2	897	1110				1.3095	1.095	125.93	167.33	12448.2	14890.7
R143	R143-1	7	4	3	425	1110				1.1097	1.11	81.06	101.8	5455.09	7542.49
	R143-2	12	8	4	425	1110				1.1097	1.125	85.89	109.33	8773.06	8643.93
	R143-3	14	7	7	425	1110				1.1097	1.1	115.88	92.48	8985.32	4934.03
R144	R144-1	4	7	3	735	676				1.408	1.305	128.54	54	3872.33	1453.91
	R144-2	7	7	0	735	676				1.408	1.28	154.62	155.87	14115.6	10349.9
	R144-3	4	7	3	735	676				1.408	1.12	78.37	96.76	5157.01	7100.47
	R144-4	8	8	0	735	676				1.408	1.06	69.25	172.97	4729.74	17266
R145	R145-1	5	7	2	697	695				1.606	1.115	98.45	115.44	5244.13	5654.53
	R145-2	6	2	4	697	695				1.606	1.15	232.65	74.07	17664.2	2367.61
	R145-3	7	6	1	697	695				1.606	1.095	141.52	109.05	14246.4	10010.3
	R145-4	8	5	3	697	695				1.606	1.275	57.82	196.22	4487.53	14595.5
R146	R146-1	8	6	2	354	695				1.1346	1.115	71.43	124.4	3643.95	6913.29
	R146-2	9	10	1	354	695				1.1346	1.125	123.56	113.04	10794.2	11103.1
	R146-3	7	4	3	354	695				1.1346	1.025	130.97	124.91	6907.96	6048.59
R147	R147-1	7	9	2	484	777				1.1442	1.27	51.24	75.29	2438.2	3668.66
	R147-2	10	1	9	484	777				1.1442	1.04	75.03	131.91	2213.91	4794.21
	R147-3	7	2	5	484	777				1.1442	1.03	118.33	64.45	6814.16	4182.65
R148	R148-1	1	4	3	1322	1413				1.2309	1.025	191.74	90	9889.07	4437.61
	R148-2	5	1	4	1322	1413				1.2309	1.03	90.58	130.21	2826.05	3907.16
	R148-3	10	5	5	1322	1413				1.2309	1.055	124.77	262.4	10277.9	18943.5
	R148-4	4	3	1	1322	1413				1.2309	1.06	286.59	31.45	22362.4	3141.06
	R148-5	6	2	4	1322	1413				1.2309	1.12	125.37	178.72	11586.6	16662.9
	R148-6	2	6	4	1322	1413				1.2309	1.05	187.41	165.57	18929.1	18357.3
R149	R149-1	6	5	1	731	834				1.2938	1.08	177.93	158.47	13428.6	12890
	R149-2	6	6	0	731	834				1.2938	1.13	159.77	115.27	16821.7	11711.7
	R149-3	9	6	3	731	834				1.2938	1.06	115.32	212.85	6645.25	11572
R150	R150-1	6	2	4	453	916				1.1269	1.045	84.41	112.56	5148.03	6433.54
	R150-2	11	10	1	453	916				1.1269	1.11	121.91	86.63	6242.9	3849.93
	R150-3	3	7	4	453	916				1.1269	1.075	120.06	84.3	7300.17	4450.77
R151	R151-1	4	2	2	434	550				1.1157	1.105	60.31	153.56	3127.11	7615.26
	R151-2	3	-1	4	434	550				1.1157	1.065	66.91	105.27	4551.01	6880.55
	R151-3	6	5	1	434	550				1.1157	1.06	67.31	128.71	6559.05	17198
R152	R152-1	6	8	2	495	688				1.1074	1.08	124.3	58.87	5659.29	2400.46
	R152-2	3	6	3	495	688				1.1074	1.125	148.15	45.87	3152.23	201.59
	R152-3	9	7	2	495	688				1.1074	1.065	140.29	46.96	7083.27	1840.98
R153	R153-1	2	5	3	531	688				1.1986	1.16	184.32	73.67	10187.7	5821.66
	R153-2	12	10	2	531	688				1.1986	1.235	35.79	187.99	2208.3	16857.4
	R153-3	14	11	3	531	688				1.1986	1.06	113.11	62.67	11188.7	5637.34
R154	R154-1	6	10	4	512	1035				1.3913	1.085	52.03	117.75	312.25	2217.39
	R154-2	-1	6	7	512	1035				1.3913	1.095	132.93	76.97	12483.3	10327.2
	R154-3	28	19	9	512	1035				1.3913	1.06	56.78	219.23	3944.94	32725.2
R155	R155-1	2	6	4	734	828				1.2033	1.11	132.69	106.38	4455.11	2685.55
	R155-2	6	6	0	734	828				1.2033	1.205	66.84	102.13	4574.44	5357.49
	R155-3	6	2	4	734	828				1.2033	1.105	77.53	184.99	6156.88	11356.7
R156	R156-1	2	4	2	532	779				1.1744	1.09	95.19	26.58	4554.16	1216.07
	R156-2	8	4	4	532	779				1.1744	1.12	82.29	112.6	9352.94	7335.04
	R156-3	6	8	2	532	779				1.1744	1.165	86.35	76.54	13533	11544.9
R157	R157-1	3	4	1	512	1012				1.1454	1.07	55.14	130.02	2117.82	4678.38
	R157-2	5	4	1	512	1012				1.1454	1.06	80.58	173.23	7544.21	15309.7
	R157-3	4	11	7	512	1012				1.1454	1.065	227.25	48.45	12505.4	3865.41
R158	R158-1	3	1	2	364	1012				1.1446	1.16	76.29	45.13	2367.91	1105.01
	R158-2	15	8	7	364	1012				1.1446	1.13	51.19	138.29	2992.41	7965.85
	R158-3	7	12	5	364	1012				1.1446	1.145	98.59	81.16	3535.64	4457.49
R159	R159-1	35	34	1	514	711				1.0447	1.025	64.05	95.97	7605.79	9826.37
	R159-2	35	34	1	514	711				1.0447	1.02	75.48	108.77	8255.8	9301.99
	R159-3	39	45	6	514	711				1.0447	1.015	109.61	53.77	10322.7	3653.85
R160	R160-1	38	36	2	472	711				1.0283	1.025	98.99	78.13	15478.2	8046.5
	R160-2	34	38	4	472	711				1.0283	1.02	61.23	88.09	4736.19	5886.62
	R160-3	38	26	12	472	711				1.0283	1.04	77.56	101.26	7508.52	11366.3
R161	R161-1	39	36	3	509	711				1.0538	1.02	68.6	137.06	7321.53	14478.4
	R161-2	30	34	4	509	711				1.0538	1.035	69.36	28.58	6689.21	3746.58
	R161-3	36	41	5	509	711				1.0538	1.01	38.66	153.08	4139.15	17414.5
R162	R162-1	35	35	0	481	711				1.0366	1.015	61.46	67.27	3228.67	3632.01
	R162-2	36	35	1	481	711				1.0366	1.015	30.25	71.03	1852.46	5358.48
	R162-3	36	32	4	481	711				1.0366	1.03	68.6	40.81	4257.08	2590.39
R163	R163-1	33	38	5	585	711				1.0281	1.075	47.61	145	5382.63	14906.5
	R163-2	39	32	7	585	711				1.0281	1.03	28.55	161.26	1549.07	17357.6
	R163-3	34	36	2	585	711				1.0281	1.02	85.22	80.02	8696.15	11673.5
R164	R164-1	41	39	2	633	711				1.0585	1.045	118.94	44.93	11650.3	3567.73
	R164-2	36	38	2	633	711				1.0585	1.025	111.31	62.23	6906.53	3166.21
	R164-3	40	42	2	633	711				1.0585	1.02	79.5	56.42	7551.42	4810.67
R165	R165-1	32	39	7	557	711				1.047	1.04	85.76	69.71	4980.48	3810.49
	R165-2	40	32	8	557	711				1.047	1.035	109.2	113.16	13566.2	11885.9
	R165-3	42	40	2	557	711				1.047	1.02	74.98	126	7082.34	10461.8
R166	R166-1	33	34	1	563	711				1.0583	1.06	60.19	68.14	3870.55	6614.03
	R166-2	36	35	1	563	711				1.0583	1.045	67.42	63.05	6853.45	4843.68
	R166-3	40	40	0	563	711				1.0583	1.025	94.2	102.03	9349.15	9421.69
